# Supplementary material for: Evolution of viral variants in remdesivir‐treated and untreated SARS‐CoV‐2‐infected pediatrics patients
Source: J Med Virol. 2021 Sep 4;94(1):161–72. doi: 10.1002/jmv.27285 (PMC8426849; doi:10.1002/jmv.27285)
Supplement: Supplementary file 3 — Supporting information. [file JMV-94-161-s003.xlsx]

## Sheet: allsamplesconsensus.snps
Position	NC_045512 Ref	A0	A1	A5	A6	A7	A8	A9	A10	A11	B0	B5	B9	C0	C15	C22	D2	D5	D6	D7	D8	D15	E0	E6	E13	E31	E35	F0	F7	G0	G2	G3	G4	G5	G6	G8	G9	G10	G14	H0	H1	H2	H3	H4	H5	H6	H7	H8	H9
241	C	T	T	T	T	T	T	T	T	T	T	T	T	.	.	.	T	T	T	T	T	T	T	T	T	T	T	.	.	T	T	T	T	T	T	T	T	T	T	T	T	T	T	T	T	T	T	T	T
376	G	.	.	.	.	.	.	.	.	.	.	.	.	.	.	.	.	.	.	.	.	.	.	.	.	.	.	.	.	.	.	.	.	.	.	.	.	.	.	.	.	.	.	.	.	.	.	.	.
2445	C	.	.	.	.	.	.	.	.	.	T	T	T	.	.	.	.	.	.	.	.	.	.	.	.	.	.	.	.	.	.	.	.	.	.	.	.	.	.	.	.	.	.	.	.	.	.	.	.
2480	A	.	.	.	.	.	.	.	.	.	.	.	.	G	G	G	.	.	.	.	.	.	.	.	.	.	.	G	G	.	.	.	.	.	.	.	.	.	.	.	.	.	.	.	.	.	.	.	.
2558	C	.	.	.	.	.	.	.	.	.	.	.	.	T	T	T	.	.	.	.	.	.	.	.	.	.	.	T	T	.	.	.	.	.	.	.	.	.	.	.	.	.	.	.	.	.	.	.	.
3037	C	T	T	T	T	T	T	T	T	T	T	T	T	.	.	.	T	T	T	T	T	T	T	T	T	T	T	.	.	T	T	T	T	T	T	T	T	T	T	T	T	T	T	T	T	T	T	T	T
3096	C	.	.	.	.	.	.	.	.	.	.	.	.	.	.	.	.	.	.	.	.	.	.	.	.	.	.	.	.	.	.	.	.	.	.	.	.	.	.	T	T	T	T	.	.	.	T	.	.
3373	C	.	.	.	.	.	.	.	.	.	.	.	.	.	.	.	.	.	.	.	.	.	.	.	.	.	.	.	.	A	A	A	A	A	A	A	A	A	A	.	.	.	.	.	.	.	.	.	.
3923	C	.	.	.	.	.	.	.	.	.	.	.	.	.	.	.	.	.	.	.	.	.	.	.	.	.	.	.	.	A	A	A	A	A	A	A	A	A	A	.	.	.	.	.	.	.	.	.	.
9438	C	T	T	T	.	.	.	T	T	T	.	.	.	.	.	.	.	.	.	.	.	.	.	.	.	.	.	.	.	.	.	.	.	.	.	.	.	.	.	.	.	.	.	.	.	.	.	.	.
10776	C	T	.	.	.	.	.	T	.	T	.	.	.	.	.	.	.	.	.	.	.	.	.	.	.	.	.	.	.	.	.	.	.	.	.	.	.	.	.	.	.	.	.	.	.	.	.	.	.
11083	G	.	.	.	.	.	.	.	.	.	.	.	.	T	T	T	.	.	.	.	.	.	.	.	.	.	.	T	T	.	.	.	.	.	.	.	.	.	.	.	.	.	.	.	.	.	.	.	.
11195	C	.	.	.	.	.	.	.	.	.	.	.	.	.	.	.	.	.	.	.	.	.	.	.	.	.	.	.	.	T	T	T	T	T	T	T	T	T	T	.	.	.	.	.	.	.	.	.	.
14408	C	T	T	T	T	T	T	T	T	T	T	T	T	.	.	.	T	T	T	T	T	T	T	T	T	T	T	.	.	T	T	T	T	T	T	T	T	T	T	T	T	T	T	T	T	T	T	T	T
14805	C	.	.	.	.	.	.	.	.	.	.	.	.	T	T	T	.	.	.	.	.	.	.	.	.	.	.	T	T	.	.	.	.	.	.	.	.	.	.	.	.	.	.	.	.	.	.	.	.
15847	A	.	.	.	.	.	.	.	.	.	.	.	.	.	.	.	.	.	.	.	.	.	.	.	.	.	.	T	T	.	.	.	.	.	.	.	.	.	.	.	.	.	.	.	.	.	.	.	.
16289	C	.	.	.	.	.	.	.	.	.	.	.	.	.	.	.	.	.	.	.	.	.	.	.	.	.	.	.	.	.	.	.	.	.	.	.	.	.	.	T	T	T	T	T	T	T	T	T	T
16308	C	.	.	.	.	.	.	.	.	.	.	.	.	.	.	.	.	.	.	.	.	.	.	.	.	.	.	.	.	.	.	.	.	.	.	.	.	.	.	T	T	T	T	.	.	.	T	.	.
19671	A	.	.	.	.	.	.	.	.	.	.	.	.	.	.	.	.	.	.	.	.	.	.	.	.	.	.	.	.	.	.	.	.	.	.	.	.	.	.	G	G	G	G	.	.	.	G	.	.
20031	C	.	.	.	.	.	.	.	.	.	A	A	A	.	.	.	.	.	.	.	.	.	.	.	.	.	.	.	.	.	.	.	.	.	.	.	.	.	.	.	.	.	.	.	.	.	.	.	.
23403	A	G	G	G	G	G	G	G	G	G	G	G	G	.	.	.	G	G	G	G	G	G	G	G	G	G	G	.	.	G	G	G	G	G	G	G	G	G	G	G	G	G	G	G	G	G	G	G	G
23997	C	.	.	.	.	.	.	.	.	.	.	.	.	.	.	.	.	.	.	.	.	.	.	.	.	.	.	.	.	.	.	.	.	.	.	.	.	.	.	.	.	.	.	.	.	.	.	.	.
25429	G	.	.	.	.	.	.	.	.	.	.	.	.	.	.	.	.	.	.	.	.	.	.	.	.	.	.	.	.	.	.	.	.	.	.	.	.	.	.		T	T	T	T	T	T	T	T	T
26144	G	.	.	.	.	.	.	.	.	.	.	.	.	T	T	T	.	.	.	.	.	.	.	.	.	.	.	T	T	.	.	.	.	.	.	.	.	.	.	.	.	.	.	.	.	.	.	.	.
26530	A	.	.	.	.	.	.	.	.	.	.	.	.	.	.	.	.	.	.	.	.	.	G	G	G	G	G	.	.	.	.	.	.	.	.	.	.	.	.	.	.	.	.	.	.	.	.	.	.
27046	C	.	.	.	.	.	.	.	.	.	T	T	T	.	.	.	.	.	.	.	.	.	.	.	.	.	.	.	.	.	.	.	.	.	.	.	.	.	.	.	.	.	.	.	.	.	.	.	.
28098	T	.	.	.	.	.	.	.	.	.	.	.	.	.	.	.	.	.	.	.	.	.	.	.	.	.	.	.	.	.	.	.	.	.	.	.	.	.	.	.	.	.	.	.	.	.	.	.	.
28732	C	.	.	.	.	.	.	.	.	.	.	.	.	.	.	.	.	.	.	.	.	.	.	.	.	.	.	.	.	.	.	.	.	.	.	.	.	.	.	.	.	.	.	.	.	.	.	.	.
28881	G	A	A	A	A	A	A	A	A	A	A	A	A	.	.	.	A	A	A	A	A	A	.	.	.	.	.	.	.	A	A	A	A	A	A	A	A	A	A	.	.	.	.	.	.	.	.	.	.
28882	G	A	A	A	A	A	A	A	A	A	A	A	A	.	.	.	A	A	A	A	A	A	.	.	.	.	.	.	.	A	A	A	A	A	A	A	A	A	A	.	.	.	.	.	.	.	.	.	.
28883	G	C	C	C	C	C	C	C	C	C	C	C	C	.	.	.	C	C	C	C	C	C	.	.	.	.	.	.	.	C	C	C	C	C	C	C	C	C	C	.	.	.	.	.	.	.	.	.	.
[truncated: 3 more columns]
